# Supplementary material for: Timing of Tributyrin Supplementation Differentially Modulates Gastrointestinal Inflammation and Gut Microbial Recolonization Following Murine Ileocecal Resection
Source: Nutrients. 2021 Jun 17;13(6):2069. doi: 10.3390/nu13062069 (PMC8233937; doi:10.3390/nu13062069)
Supplement: Supplementary file 1 [file nutrients-13-02069-s001.zip]

Archive with 1 entries (1 files):
- nutrients-1263887-supplementary.pdf
